# Supplementary material for: Oxonium 2-carb­oxy-3-(2-fur­yl)acrylate
Source: Acta Crystallogr Sect E Struct Rep Online. 2009 May 20;65(Pt 6):o1310. doi: 10.1107/S1600536809017760 (PMC2969612; doi:10.1107/S1600536809017760)
Supplement: Supplementary file 2 [file e-65-o1310-Isup2.hkl]

# 
# h,k,l, Fc-squared, Fo-squared, sigma(Fo-squared) and status flag 
# 
data_I
_shelx_title ' qzr in P2(1)/c' 
_shelx_refln_list_code          4 
_shelx_F_calc_maximum      156.48 
_exptl_crystal_F_000       416.00 
_reflns_d_resolution_high  0.8109 
 
loop_ 
 _symmetry_equiv_pos_as_xyz 
 'x, y, z' 
 '-x, y+1/2, -z+1/2' 
 '-x, -y, -z' 
 'x, -y-1/2, z-1/2' 
 
_cell_length_a    13.6637 
_cell_length_b     8.7518 
_cell_length_c     7.4664 
_cell_angle_alpha  90.000 
_cell_angle_beta   99.127 
_cell_angle_gamma  90.000 
 
_shelx_F_squared_multiplier     1.000 
 
loop_ 
 _refln_index_h 
 _refln_index_k 
 _refln_index_l 
 _refln_F_squared_calc 
 _refln_F_squared_meas 
 _refln_F_squared_sigma 
 _refln_observed_status 
   2   0   0      506.98      800.78      8.53 o 
   3   0   0     2541.77     2811.93     18.13 o 
   4   0   0      704.92     1199.05     10.70 o 
   5   0   0     1001.81     1365.66     13.20 o 
   6   0   0       48.49       31.51      1.89 o 
   7   0   0       12.45       24.63      1.52 o 
   8   0   0      133.33      116.55      3.22 o 
   9   0   0       53.03       78.46      2.86 o 
  10   0   0      330.88      311.85      6.47 o 
  11   0   0       12.18       11.57      3.25 o 
  12   0   0        8.92       17.02      2.06 o 
  13   0   0        1.77        7.17      2.73 o 
  14   0   0      130.92      124.72      7.57 o 
  15   0   0        0.76        0.00      2.78 o 
  16   0   0        0.18        5.14      3.45 o 
   2   1   0     2906.66     2977.44     15.49 o 
   3   1   0     7309.70     7031.73     36.57 o 
   4   1   0      137.60      143.44      1.44 o 
   5   1   0       19.44       47.01      0.95 o 
   6   1   0       14.05       29.78      0.96 o 
   7   1   0     1457.43     1450.23     11.63 o 
   8   1   0       86.10      119.83      2.78 o 
   9   1   0       21.63       14.39      1.07 o 
  10   1   0       92.47      113.42      2.60 o 
  11   1   0        9.58       17.65      1.51 o 
  12   1   0       85.49       88.68      3.29 o 
  13   1   0       13.73       11.80      2.03 o 
  14   1   0       27.30       21.55      2.30 o 
  15   1   0       23.13       24.72      3.13 o 
  16   1   0       20.56       27.35      3.43 o 
   0   2   0      267.91      363.65      3.77 o 
   1   2   0     1307.87     1250.81      6.88 o 
   2   2   0       55.93       75.50      1.17 o 
   3   2   0       72.22       30.42      1.36 o 
   4   2   0      445.69      425.77      4.19 o 
   5   2   0      790.00      888.97      9.23 o 
   6   2   0      265.75      303.68      4.04 o 
   7   2   0       81.15       72.59      2.61 o 
   8   2   0      390.01      363.23      5.48 o 
   9   2   0      345.73      330.37      5.61 o 
  10   2   0      239.01      204.89      4.69 o 
  11   2   0      102.63       94.39      3.51 o 
  12   2   0      141.82      160.59      4.90 o 
  13   2   0      404.68      399.95      8.53 o 
  14   2   0        5.90        7.74      2.67 o 
  15   2   0      113.79       96.75      4.51 o 
  16   2   0       41.70       40.05      3.55 o 
   1   3   0     2651.48     2675.18     16.34 o 
   2   3   0     4638.48     4603.82     26.13 o 
   3   3   0     4191.55     4286.88     23.89 o 
   4   3   0      105.31      178.98      1.48 o 
   5   3   0       20.02       63.77      2.05 o 
   6   3   0       42.17       68.73      2.47 o 
   7   3   0       65.60       86.19      2.19 o 
   8   3   0      187.77      160.72      3.46 o 
   9   3   0        5.03        7.82      1.31 o 
  10   3   0      104.43      100.06      3.29 o 
  11   3   0       31.50       20.80      2.55 o 
  12   3   0       96.56       86.69      5.86 o 
  13   3   0       26.88       29.57      3.30 o 
  14   3   0       20.76       23.53      2.86 o 
  15   3   0        7.09       11.80      2.30 o 
   0   4   0        9.65       24.70      1.94 o 
   1   4   0      408.66      455.19      4.55 o 
   2   4   0     2017.64     2222.88     16.08 o 
   3   4   0      249.03      269.04      3.03 o 
   4   4   0       36.47       30.83      0.87 o 
   5   4   0       50.14       72.48      1.92 o 
   6   4   0     1277.42     1284.58     13.85 o 
   7   4   0      127.55      151.90      3.41 o 
   8   4   0       30.28       40.50      2.08 o 
   9   4   0        1.49        1.17      1.44 o 
  10   4   0       13.53       18.44      1.90 o 
  11   4   0      166.73      134.97      4.23 o 
  12   4   0       97.74      100.44      5.03 o 
  13   4   0        0.31        3.80      1.69 o 
  14   4   0        1.02        4.26      3.75 o 
  15   4   0        9.51       15.65      3.10 o 
   1   5   0      176.31      210.12      3.13 o 
   2   5   0      109.32      106.52      2.08 o 
   3   5   0      434.81      519.36      5.63 o 
   4   5   0       33.36       33.82      1.34 o 
   5   5   0      161.48      162.89      2.68 o 
   6   5   0       44.89       41.60      2.82 o 
   7   5   0      270.43      260.33      5.02 o 
   8   5   0      834.23      794.89     11.53 o 
   9   5   0        4.92       10.00      1.69 o 
  10   5   0      111.78      109.91      3.54 o 
  11   5   0      386.19      350.40      7.50 o 
  12   5   0       39.96       41.44      2.59 o 
  13   5   0       28.10       27.64      2.70 o 
  14   5   0        9.48       13.33      2.83 o 
   0   6   0        1.82        2.93      1.38 o 
   1   6   0      588.15      621.89      8.18 o 
   2   6   0        6.32        6.32      1.08 o 
   3   6   0        0.16        2.92      1.29 o 
   4   6   0       63.92       50.95      1.88 o 
   5   6   0        3.00        7.47      1.27 o 
   6   6   0       62.05       41.95      2.53 o 
   7   6   0      145.43      124.97      3.60 o 
   8   6   0        0.82        1.08      1.52 o 
   9   6   0       10.92       11.37      1.76 o 
  10   6   0       76.88       64.43      3.84 o 
  11   6   0       63.89       63.12      3.44 o 
  12   6   0        7.31        8.17      2.33 o 
  13   6   0       15.30       20.89      3.75 o 
   1   7   0       14.47       19.41      1.54 o 
   2   7   0      440.35      460.64      6.75 o 
   3   7   0       32.59       40.56      1.92 o 
   4   7   0      489.45      507.85      7.15 o 
   5   7   0      320.59      316.46      6.32 o 
   6   7   0       56.75       57.39      2.67 o 
   7   7   0      138.34      120.09      3.75 o 
   8   7   0       29.16       24.41      2.61 o 
   9   7   0       20.49       19.86      3.73 o 
  10   7   0       22.47       18.20      2.76 o 
  11   7   0        0.59        0.00      1.63 o 
  12   7   0        2.05        1.59      2.18 o 
   0   8   0       67.73       65.05      3.75 o 
   1   8   0        3.36        5.16      1.47 o 
   2   8   0      109.41      104.18      3.06 o 
   3   8   0       22.42       23.25      2.34 o 
   4   8   0      569.39      584.93     10.23 o 
   5   8   0       33.68       29.60      3.20 o 
   6   8   0       15.59       17.24      2.05 o 
   7   8   0        0.50        4.69      3.08 o 
   8   8   0        5.57        6.93      2.41 o 
   9   8   0       84.18       78.58      4.59 o 
  10   8   0       86.78       76.60      6.30 o 
  11   8   0        0.01        5.76      3.15 o 
   1   9   0      185.87      173.94      4.52 o 
   2   9   0        0.57        7.22      2.85 o 
   3   9   0        3.13        2.62      1.52 o 
   4   9   0      131.55      134.71      4.56 o 
   5   9   0        9.88       14.06      2.05 o 
   6   9   0        2.23        7.69      2.44 o 
   7   9   0        9.02       14.19      2.63 o 
   8   9   0       30.84       29.74      3.44 o 
   9   9   0       49.94       70.09      6.36 o 
   0  10   0       18.63       23.89      3.22 o 
   1  10   0        5.12        3.01      1.71 o 
   2  10   0        1.53        6.32      2.20 o 
   3  10   0       62.94       61.27      4.21 o 
   4  10   0       34.56       40.91      3.82 o 
   5  10   0        8.63       10.35      2.72 o 
   6  10   0        7.83        4.55      2.75 o 
 -16   1   1        0.86        0.22      1.84 o 
 -15   1   1        0.90        0.00      1.43 o 
 -14   1   1       76.65       78.25      3.61 o 
 -13   1   1       79.89       94.02      3.62 o 
 -12   1   1       58.92       53.31      2.56 o 
 -11   1   1        5.41        4.13      1.30 o 
 -10   1   1        3.29        5.90      1.36 o 
  -9   1   1     1209.37     1318.54     12.76 o 
  -8   1   1       66.56       43.94      1.43 o 
  -7   1   1      132.99      102.53      1.83 o 
  -6   1   1      357.26      257.06      3.23 o 
  -5   1   1     3702.65     3483.89     20.75 o 
  -4   1   1     2021.72     1774.93     16.12 o 
  -3   1   1      102.14       61.93      1.46 o 
  -2   1   1      289.81      465.54      6.95 o 
  -1   1   1     1512.54     1657.26      6.26 o 
   0   1   1      593.73      666.98      2.94 o 
   1   1   1     3941.82     3983.34     33.65 o 
   2   1   1      854.49      891.12      7.69 o 
   3   1   1      943.45      985.48      5.88 o 
   4   1   1      631.85      588.70      4.37 o 
   5   1   1      688.03      532.63      4.46 o 
   6   1   1      587.81      398.00      3.98 o 
   7   1   1      433.44      634.53      6.16 o 
   8   1   1       31.95       16.31      1.27 o 
   9   1   1      144.93      115.89      2.52 o 
  10   1   1       33.69       24.53      1.53 o 
  11   1   1       70.75       53.88      1.93 o 
  12   1   1       12.83       19.17      2.22 o 
  13   1   1        0.60        1.05      1.43 o 
  14   1   1      237.19      257.33      6.63 o 
  15   1   1       25.85       26.93      3.33 o 
  16   1   1        6.68        2.96      2.16 o 
 -16   2   1        6.84       11.10      2.84 o 
 -15   2   1        0.49        0.00      1.66 o 
 -14   2   1        8.23       17.67      2.25 o 
 -13   2   1       17.11       19.09      2.31 o 
 -12   2   1      263.66      258.08      5.99 o 
 -11   2   1      170.89      187.57      4.58 o 
 -10   2   1       40.96       38.13      2.97 o 
  -9   2   1       84.43      104.37      2.13 o 
  -8   2   1      835.89      817.48     10.04 o 
  -7   2   1      826.73      773.14      8.50 o 
  -6   2   1     1974.28     2019.85     13.97 o 
  -5   2   1      616.78      660.52      5.68 o 
  -4   2   1     1243.07     1492.50     12.52 o 
  -3   2   1     1980.12     2220.46     13.12 o 
  -2   2   1      297.84      319.49      2.50 o 
  -1   2   1      397.82      332.42      2.51 o 
   0   2   1       65.07       47.12      1.03 o 
   1   2   1      222.83      316.06      2.69 o 
   2   2   1       58.70       12.32      0.49 o 
   3   2   1      218.99      129.46      1.96 o 
   4   2   1      461.70      320.39      3.04 o 
   5   2   1       36.41       39.87      1.29 o 
   6   2   1      142.55      116.25      1.93 o 
   7   2   1        3.18        0.91      0.52 o 
   8   2   1        0.13        1.01      0.86 o 
   9   2   1      388.99      383.36      6.17 o 
  10   2   1      115.11      128.47      4.58 o 
  11   2   1      342.77      359.90      7.02 o 
  12   2   1       85.97       88.36      3.58 o 
  13   2   1        0.36        0.66      1.45 o 
  14   2   1        0.32        2.64      1.70 o 
  15   2   1       57.78       51.72      3.55 o 
 -16   3   1        6.91        8.09      2.76 o 
 -15   3   1       39.21       29.57      2.78 o 
 -14   3   1        9.62        9.99      2.37 o 
 -13   3   1       20.77       18.89      2.62 o 
 -12   3   1       11.93       16.03      2.53 o 
 -11   3   1      575.54      599.03     11.53 o 
 -10   3   1       13.43       10.02      2.34 o 
  -9   3   1       13.09       15.31      1.55 o 
  -8   3   1      542.01      554.66      7.58 o 
  -7   3   1      121.79      170.67      3.25 o 
  -6   3   1      245.31      245.45      2.58 o 
  -5   3   1      666.53      671.34      5.48 o 
  -4   3   1      751.60      842.33     10.20 o 
  -3   3   1      317.34      365.35      3.34 o 
  -2   3   1      255.09      293.56      4.20 o 
  -1   3   1      250.51      263.43      4.09 o 
   0   3   1       45.22       39.79      1.15 o 
   1   3   1     1548.17     1758.45     11.20 o 
   2   3   1     1569.10     1681.23     10.67 o 
   3   3   1     1235.92     1357.89     13.85 o 
   4   3   1      958.80     1019.82      8.89 o 
   5   3   1       18.53       13.23      1.15 o 
   6   3   1       21.60       29.81      1.23 o 
   7   3   1       19.67       21.76      1.82 o 
   8   3   1      130.84      143.89      3.14 o 
   9   3   1       32.57       31.38      3.03 o 
  10   3   1       13.11       17.38      1.78 o 
  11   3   1        0.01        1.19      1.28 o 
  12   3   1      486.34      471.24     15.13 o 
  13   3   1      109.78      105.40      4.13 o 
  14   3   1       16.11       19.30      3.05 o 
  15   3   1        0.62        0.00      1.91 o 
 -15   4   1       37.55       47.70      4.17 o 
 -14   4   1       24.00       24.88      7.04 o 
 -13   4   1        1.09        4.35      2.09 o 
 -12   4   1       70.51       65.82      3.17 o 
 -11   4   1       22.47       16.05      2.19 o 
 -10   4   1       15.39       16.64      1.68 o 
  -9   4   1       47.26       44.93      3.85 o 
  -8   4   1       10.16        9.33      1.63 o 
  -7   4   1        9.90       29.40      1.59 o 
  -6   4   1      299.80      214.28      3.69 o 
  -5   4   1      335.02      270.58      3.09 o 
  -4   4   1       87.17      157.64      2.23 o 
  -3   4   1      860.51     1100.31     17.27 o 
  -2   4   1       74.16       94.01      1.75 o 
  -1   4   1      690.41      751.30      6.67 o 
   0   4   1        3.87        4.58      0.88 o 
   1   4   1     1215.94     1292.25     10.21 o 
   2   4   1       65.99       34.55      1.35 o 
   3   4   1      162.45      133.40      1.92 o 
   4   4   1      120.39      111.88      1.62 o 
   5   4   1      106.97      113.29      3.95 o 
   6   4   1     1063.11     1046.80     11.52 o 
   7   4   1      370.96      337.69      5.38 o 
   8   4   1       67.38       86.46      2.71 o 
   9   4   1      400.77      422.89      7.17 o 
  10   4   1        4.08        3.30      1.34 o 
  11   4   1      129.30      129.92      3.99 o 
  12   4   1       56.82       57.83      2.84 o 
  13   4   1        0.27        0.91      2.30 o 
  14   4   1        1.74        2.60      2.32 o 
  15   4   1       12.12       21.80      5.31 o 
 -14   5   1        1.94        0.23      1.61 o 
 -13   5   1        0.01        1.90      1.84 o 
 -12   5   1       61.63       58.83      3.15 o 
 -11   5   1      132.37      134.26      4.10 o 
 -10   5   1       28.23       36.07      2.25 o 
  -9   5   1       33.86       32.36      3.46 o 
  -8   5   1       58.07       50.73      2.40 o 
  -7   5   1      112.62      131.95      3.30 o 
  -6   5   1      318.35      367.53      5.86 o 
  -5   5   1      407.03      387.58      4.93 o 
  -4   5   1       41.86       56.77      1.51 o 
  -3   5   1      223.66      188.27      3.57 o 
  -2   5   1      123.63       91.53      1.99 o 
  -1   5   1        1.53        2.00      1.03 o 
   0   5   1      654.41      810.86      8.08 o 
   1   5   1       16.73       21.83      1.17 o 
   2   5   1        7.24        7.37      0.83 o 
   3   5   1       21.65       26.23      1.13 o 
   4   5   1        1.12        3.26      0.71 o 
   5   5   1      252.67      289.03      4.96 o 
   6   5   1       19.90       10.94      1.16 o 
   7   5   1      158.90      154.79      6.35 o 
   8   5   1     1110.04     1039.73     17.70 o 
   9   5   1       67.70       57.93      3.43 o 
  10   5   1       51.47       46.12      2.28 o 
  11   5   1        0.01        1.89      1.91 o 
  12   5   1        1.78        7.54      4.57 o 
  13   5   1       16.45       17.53      3.13 o 
  14   5   1        0.49        5.10      2.82 o 
 -14   6   1       16.27       20.04      4.34 o 
 -13   6   1       14.37       15.41      3.23 o 
 -12   6   1        8.44        8.76      2.51 o 
 -11   6   1        8.52        9.00      2.16 o 
 -10   6   1       35.53       41.55      2.56 o 
  -9   6   1      155.84      146.56      3.89 o 
  -8   6   1      385.97      355.21      6.86 o 
  -7   6   1     1020.44      959.19     16.17 o 
  -6   6   1        2.99        6.73      1.40 o 
  -5   6   1        0.32        1.32      0.83 o 
  -4   6   1      247.81      226.93      3.65 o 
  -3   6   1       19.61       19.59      1.34 o 
  -2   6   1       13.32       16.63      1.31 o 
  -1   6   1      878.33      890.25      9.99 o 
   0   6   1       13.69       18.19      1.77 o 
   1   6   1        4.52        4.10      1.22 o 
   2   6   1       17.46       24.50      1.39 o 
   3   6   1      313.98      298.58      4.31 o 
   4   6   1       69.87       83.44      2.16 o 
   5   6   1      308.17      310.79      5.38 o 
   6   6   1        1.58        3.72      1.17 o 
   7   6   1       47.75       36.15      2.31 o 
   8   6   1      187.35      177.30      5.75 o 
   9   6   1      200.91      194.42      8.03 o 
  10   6   1       27.80       30.23      3.59 o 
  11   6   1       52.28       52.11      3.99 o 
  12   6   1       34.70       35.24      3.76 o 
  13   6   1        6.22        0.90      2.09 o 
 -12   7   1        0.53       10.53      4.60 o 
 -11   7   1       14.20       17.31      2.61 o 
 -10   7   1       22.30       12.25      1.86 o 
  -9   7   1       99.77       95.72      3.60 o 
  -8   7   1        0.00        0.63      1.25 o 
  -7   7   1       33.94       40.45      3.38 o 
  -6   7   1        5.98        6.05      1.52 o 
  -5   7   1      604.65      544.57      7.57 o 
  -4   7   1       57.81       64.84      3.17 o 
  -3   7   1      345.55      302.52      5.16 o 
  -2   7   1       47.12       45.67      2.05 o 
  -1   7   1        3.51        6.78      1.32 o 
   0   7   1      294.56      278.39      4.88 o 
   1   7   1      189.45      182.82      3.75 o 
   2   7   1       85.07       72.19      3.38 o 
   3   7   1       66.91       65.72      2.13 o 
   4   7   1      293.89      257.19      4.31 o 
   5   7   1      153.64      145.64      3.75 o 
   6   7   1      194.62      183.99      5.96 o 
   7   7   1       25.58       29.24      2.85 o 
   8   7   1      102.73       81.98      4.49 o 
   9   7   1        9.00       11.65      2.58 o 
  10   7   1        6.55       12.20      2.98 o 
  11   7   1        2.50        0.00      2.21 o 
  12   7   1        0.99        1.45      2.27 o 
 -11   8   1        4.88       18.69      4.17 o 
 -10   8   1        8.40       12.74      5.94 o 
  -9   8   1       70.93       72.29      4.20 o 
  -8   8   1        1.85        0.00      1.29 o 
  -7   8   1       43.27       36.47      2.54 o 
  -6   8   1       19.15       19.37      2.06 o 
  -5   8   1        0.13        0.00      1.40 o 
  -4   8   1       14.97       20.64      1.59 o 
  -3   8   1       61.64       54.20      2.98 o 
  -2   8   1       26.39       33.56      2.13 o 
  -1   8   1        0.04        0.00      1.06 o 
   0   8   1      360.14      352.96      6.34 o 
   1   8   1       11.13       13.15      1.46 o 
   2   8   1       53.34       41.30      2.11 o 
   3   8   1       48.89       43.58      2.48 o 
   4   8   1       47.69       45.53      2.50 o 
   5   8   1       85.72       81.72      4.23 o 
   6   8   1      199.70      179.16      6.13 o 
   7   8   1       10.14       10.10      2.66 o 
   8   8   1       78.35       76.55      4.71 o 
   9   8   1       39.66       48.20      4.59 o 
  10   8   1       74.54       72.99      5.04 o 
  -9   9   1       20.43       24.53      4.46 o 
  -8   9   1       38.89       46.32      5.07 o 
  -7   9   1        4.44        3.69      2.15 o 
  -6   9   1        6.87       11.56      5.55 o 
  -5   9   1        1.41        2.25      1.60 o 
  -4   9   1        7.50        3.52      1.73 o 
  -3   9   1        2.80        7.68      1.56 o 
  -2   9   1       21.91       25.37      2.18 o 
  -1   9   1        2.91        6.77      2.14 o 
   0   9   1        0.52        1.62      1.54 o 
   1   9   1       96.83       99.85      3.32 o 
   2   9   1       13.84       12.00      1.60 o 
   3   9   1       13.69        9.70      2.40 o 
   4   9   1       10.25        6.70      2.57 o 
   5   9   1        1.24        3.58      2.77 o 
   6   9   1        0.08        2.29      2.07 o 
   7   9   1        3.69        2.15      2.18 o 
   8   9   1        0.28        0.00      2.01 o 
  -6  10   1        1.82        0.00      2.62 o 
  -5  10   1        1.94        2.78      2.65 o 
  -4  10   1       35.95       34.23      3.34 o 
  -3  10   1      168.09      165.60      5.45 o 
  -2  10   1       14.25        8.89      2.23 o 
  -1  10   1      174.04      164.38      5.36 o 
   0  10   1       21.17       20.97      3.26 o 
   1  10   1       11.29       10.53      2.56 o 
   2  10   1       24.10       30.42      3.43 o 
   3  10   1        2.32        5.23      2.45 o 
   4  10   1        7.67       12.51      2.95 o 
   5  10   1        1.95        0.79      2.18 o 
 -16   0   2        0.06        0.00      2.48 o 
 -15   0   2       15.63       10.69      4.10 o 
 -14   0   2      226.44      253.03      7.37 o 
 -13   0   2        0.21        1.02      1.45 o 
 -12   0   2        0.73        3.20      5.12 o 
 -11   0   2      903.01      833.46     16.28 o 
 -10   0   2      339.31      343.19     11.62 o 
  -9   0   2      651.19      662.48     10.48 o 
  -8   0   2      691.16      785.26     11.11 o 
  -7   0   2       61.89       78.03      2.25 o 
  -6   0   2      903.28     1061.75     11.95 o 
  -5   0   2        0.42        6.96      2.84 o 
  -4   0   2     1394.80     1681.73     14.73 o 
  -3   0   2     1434.59     1542.30     12.58 o 
  -2   0   2     2735.37     2700.54     19.44 o 
  -1   0   2     6552.43     7325.85     57.92 o 
   0   0   2      309.72      381.06      4.01 o 
   1   0   2    24485.34    22433.94    138.87 o 
   2   0   2      157.93       75.28      1.64 o 
   3   0   2     2761.71     2564.57     22.00 o 
   4   0   2       52.52       72.12      1.74 o 
   5   0   2      869.86      688.41      8.55 o 
   6   0   2        4.39        3.33      1.18 o 
   7   0   2       38.92       49.25      2.32 o 
   8   0   2     2466.23     2659.53     33.01 o 
   9   0   2       63.63       74.58      3.12 o 
  10   0   2       31.25       27.25      2.38 o 
  11   0   2        4.85        4.75      1.72 o 
  12   0   2       15.42       17.62      3.22 o 
  13   0   2       96.49       80.22      6.05 o 
  14   0   2        5.69        8.56      3.17 o 
  15   0   2       87.06       80.62     14.50 o 
 -16   1   2        2.01        8.29      3.09 o 
 -15   1   2       15.73       15.12      2.18 o 
 -14   1   2       45.58       43.27      2.71 o 
 -13   1   2       54.05       33.85      2.31 o 
 -12   1   2       30.84       31.17      2.18 o 
 -11   1   2       29.69       32.94      1.70 o 
 -10   1   2       88.86      102.40      2.47 o 
  -9   1   2        1.38        5.92      2.48 o 
  -8   1   2       55.28       39.23      1.32 o 
  -7   1   2      247.79      252.67      5.67 o 
  -6   1   2      664.58      674.86      5.96 o 
  -5   1   2        0.85        4.28      0.58 o 
  -4   1   2      183.60      159.03      1.74 o 
  -3   1   2       16.72        4.74      0.58 o 
  -2   1   2     3457.90     3221.66     12.70 o 
  -1   1   2      648.74      690.05      5.90 o 
   0   1   2     1579.13     1540.71      8.49 o 
   1   1   2     8745.15     8889.52     37.01 o 
   2   1   2     2094.44     2190.57     15.45 o 
   3   1   2     1695.56     1900.12     11.97 o 
   4   1   2      176.47      192.30      2.12 o 
   5   1   2      770.09      751.41      6.48 o 
   6   1   2        6.99        1.99      0.70 o 
   7   1   2       32.04       24.96      1.15 o 
   8   1   2      200.93      192.02      3.17 o 
   9   1   2        7.17        7.00      1.60 o 
  10   1   2        9.49        9.36      1.77 o 
  11   1   2       90.79       89.41      3.95 o 
  12   1   2        8.07        9.08      1.75 o 
  13   1   2        2.45        3.15      1.81 o 
  14   1   2        7.72       10.66      2.42 o 
  15   1   2        0.33        1.42      3.06 o 
 -16   2   2        1.66        1.56      2.13 o 
 -15   2   2        0.26        1.13      1.59 o 
 -14   2   2       85.75       79.90      3.87 o 
 -13   2   2       10.93       11.85      1.87 o 
 -12   2   2       70.42       71.52      2.82 o 
 -11   2   2      204.71      195.24      3.80 o 
 -10   2   2      132.06      131.88      3.41 o 
  -9   2   2       26.45       16.10      1.91 o 
  -8   2   2        0.13        3.41      1.82 o 
  -7   2   2       44.25       75.13      1.59 o 
  -6   2   2      917.97      893.55      7.78 o 
  -5   2   2      222.39      199.67      3.05 o 
  -4   2   2       37.35       26.23      1.04 o 
  -3   2   2       20.76        7.77      0.90 o 
  -2   2   2      698.04      806.71      6.92 o 
  -1   2   2     2173.60     2276.22     14.48 o 
   0   2   2     1313.22     1258.07      7.60 o 
   1   2   2      267.58      359.09      3.72 o 
   2   2   2     1000.74     1205.84     10.84 o 
   3   2   2     1171.01     1374.79     20.12 o 
   4   2   2      767.31      708.28      5.25 o 
   5   2   2      527.51      558.82      8.49 o 
   6   2   2      133.99      132.42      2.04 o 
   7   2   2        0.03        1.32      0.66 o 
   8   2   2       33.07       30.94      1.95 o 
   9   2   2      300.96      286.06      6.79 o 
  10   2   2       20.26       18.14      1.78 o 
  11   2   2        9.54       14.96      2.50 o 
  12   2   2       24.63       24.02      2.24 o 
  13   2   2        0.63        2.51      2.41 o 
  14   2   2       66.89       56.93      3.89 o 
  15   2   2        0.02        1.97      2.53 o 
 -16   3   2        1.99        5.21      2.64 o 
 -15   3   2       15.01       14.76      2.91 o 
 -14   3   2        0.05        7.21      3.84 o 
 -13   3   2      184.04      186.57      6.42 o 
 -12   3   2      558.41      557.73     11.89 o 
 -11   3   2       27.75       20.58      1.86 o 
 -10   3   2       73.12       73.76      3.78 o 
  -9   3   2       24.67       32.69      2.21 o 
  -8   3   2      243.53      274.81      3.89 o 
  -7   3   2      217.02      248.86      4.91 o 
  -6   3   2       96.27       55.93      1.28 o 
  -5   3   2        1.25        4.23      0.96 o 
  -4   3   2      695.19      896.63      6.93 o 
  -3   3   2       11.33        6.20      0.68 o 
  -2   3   2     1128.23     1091.41      9.30 o 
  -1   3   2      521.87      412.33      3.65 o 
   0   3   2     1005.08      816.64      9.45 o 
   1   3   2      692.10      660.81     15.06 o 
   2   3   2      161.90      191.77      4.03 o 
   3   3   2      714.28      730.52     11.93 o 
   4   3   2     1101.25     1043.14      9.90 o 
   5   3   2        7.60        1.01      0.36 o 
   6   3   2      749.59      643.24      7.70 o 
   7   3   2       51.21       44.37      2.46 o 
   8   3   2       30.73       18.18      1.25 o 
   9   3   2        3.72        8.33      1.76 o 
  10   3   2       96.51       89.77      5.27 o 
  11   3   2      199.52      201.28      5.88 o 
  12   3   2       24.80       22.01      2.94 o 
  13   3   2       47.02       44.10      3.69 o 
  14   3   2        7.27        4.12      2.39 o 
 -15   4   2        5.85       11.24      3.78 o 
 -14   4   2       38.36       41.85      3.73 o 
 -13   4   2        0.59        0.50      1.76 o 
 -12   4   2        4.87        4.03      1.65 o 
 -11   4   2       10.73       17.69      1.95 o 
 -10   4   2      324.91      247.09      8.38 o 
  -9   4   2      247.74      240.76      4.78 o 
  -8   4   2      145.01      128.48      2.96 o 
  -7   4   2        3.12       10.82      1.53 o 
  -6   4   2       21.98       23.00      1.23 o 
  -5   4   2       50.15       33.07      2.26 o 
  -4   4   2      483.35      645.20      8.16 o 
  -3   4   2      268.23      243.61      3.06 o 
  -2   4   2       21.93       51.65      1.37 o 
  -1   4   2       13.21       16.37      0.87 o 
   0   4   2       40.07       42.13      1.15 o 
   1   4   2       18.87       12.10      0.75 o 
   2   4   2        8.64       17.74      0.82 o 
   3   4   2     1380.17     1353.66     22.79 o 
   4   4   2       30.41       46.22      2.34 o 
   5   4   2      171.42      163.23      4.62 o 
   6   4   2        2.89        6.73      2.77 o 
   7   4   2      173.80      186.11      4.94 o 
   8   4   2        1.65        3.32      1.80 o 
   9   4   2       36.38       40.40      3.18 o 
  10   4   2       73.25       80.27      6.69 o 
  11   4   2       37.50       47.33      3.76 o 
  12   4   2        2.63        3.44      2.26 o 
  13   4   2       25.97       44.86      6.75 o 
  14   4   2       38.14       33.94      3.99 o 
 -14   5   2       30.54       31.20      3.67 o 
 -13   5   2        1.67        4.09      2.31 o 
 -12   5   2       59.75       58.60      3.97 o 
 -11   5   2       12.37       11.82      2.40 o 
 -10   5   2        0.54        0.62      1.32 o 
  -9   5   2      192.31      166.80      5.11 o 
  -8   5   2      149.18      116.93      3.17 o 
  -7   5   2      109.85      108.35      2.29 o 
  -6   5   2        1.90        3.26      1.40 o 
  -5   5   2       39.21       40.50      1.51 o 
  -4   5   2      156.37      160.51      3.35 o 
  -3   5   2     1230.29     1193.47     11.36 o 
  -2   5   2       58.74       50.60      2.22 o 
  -1   5   2       99.13      100.96      2.06 o 
   0   5   2     2505.78     2640.54     21.74 o 
   1   5   2      139.87      156.39      2.90 o 
   2   5   2       47.85       48.74      1.34 o 
   3   5   2      121.94      143.95      3.17 o 
   4   5   2      320.67      347.16      6.69 o 
   5   5   2       38.62       36.71      1.51 o 
   6   5   2       49.75       55.44      3.23 o 
   7   5   2      100.93       95.01      4.20 o 
   8   5   2       31.11       37.81      3.03 o 
   9   5   2      147.74      132.60      4.72 o 
  10   5   2        1.03        3.28      2.01 o 
  11   5   2        2.24        2.74      2.03 o 
  12   5   2       87.06       87.27      5.07 o 
  13   5   2        0.64        2.12      2.35 o 
 -13   6   2        0.88        0.25      1.81 o 
 -12   6   2        2.59        3.00      2.19 o 
 -11   6   2        6.29        6.55      2.22 o 
 -10   6   2      207.50      208.12      6.36 o 
  -9   6   2        1.39        0.00      1.56 o 
  -8   6   2        8.82       14.76      2.10 o 
  -7   6   2       69.74       78.95      3.09 o 
  -6   6   2       96.67       75.94      3.11 o 
  -5   6   2        2.29        0.28      0.86 o 
  -4   6   2       38.95       63.18      1.99 o 
  -3   6   2       14.17       36.49      1.58 o 
  -2   6   2      447.40      375.83      5.38 o 
  -1   6   2      110.43       88.79      2.27 o 
   0   6   2      234.59      246.27      4.01 o 
   1   6   2       62.60       58.01      1.85 o 
   2   6   2      401.87      368.73      4.95 o 
   3   6   2       64.25       61.39      2.45 o 
   4   6   2       50.92       56.90      2.36 o 
   5   6   2       93.04       99.32      4.26 o 
   6   6   2        1.30        0.97      1.80 o 
   7   6   2       51.16       42.62      3.38 o 
   8   6   2        0.76        0.00      1.64 o 
   9   6   2       17.09       23.00      2.87 o 
  10   6   2        0.03        3.23      2.47 o 
  11   6   2        0.13        0.00      2.09 o 
  12   6   2        0.62        4.49      2.57 o 
 -12   7   2       27.27       25.30      3.49 o 
 -11   7   2        0.72        3.41      2.14 o 
 -10   7   2        0.75        0.00      1.75 o 
  -9   7   2       40.17       42.32      3.42 o 
  -8   7   2       32.91       32.96      4.73 o 
  -7   7   2       21.00       28.63      2.10 o 
  -6   7   2       23.29       30.02      2.10 o 
  -5   7   2       14.70       19.62      1.44 o 
  -4   7   2        3.54        3.47      1.13 o 
  -3   7   2      249.63      253.35      4.59 o 
  -2   7   2      120.73      146.76      3.47 o 
  -1   7   2      110.79      118.32      3.01 o 
   0   7   2      188.81      172.01      3.55 o 
   1   7   2       84.89       70.25      2.26 o 
   2   7   2        9.64       13.36      1.31 o 
   3   7   2        1.33        4.03      1.47 o 
   4   7   2       18.83       19.34      1.68 o 
   5   7   2        5.57       11.39      2.36 o 
   6   7   2       49.04       59.08      3.64 o 
   7   7   2       13.30       21.81      4.61 o 
   8   7   2       10.96        9.88      2.63 o 
   9   7   2        3.25        2.61      2.43 o 
  10   7   2       14.89       19.67      3.24 o 
  11   7   2       50.09       48.81      4.48 o 
 -11   8   2       20.73       22.14      3.30 o 
 -10   8   2       25.87       17.94      3.15 o 
  -9   8   2        6.88        8.30      4.03 o 
  -8   8   2       45.40       49.99      3.46 o 
  -7   8   2       15.26       19.15      2.71 o 
  -6   8   2        0.47        0.00      1.61 o 
  -5   8   2      140.94      126.65      4.12 o 
  -4   8   2        6.69        9.52      2.16 o 
  -3   8   2      200.93      200.19      4.42 o 
  -2   8   2        3.31        3.42      1.31 o 
  -1   8   2      106.11      116.89      3.27 o 
   0   8   2        0.05        0.07      0.97 o 
   1   8   2       10.04       10.30      1.39 o 
   2   8   2       53.20       52.59      2.83 o 
   3   8   2      313.13      310.45      7.45 o 
   4   8   2      137.87      107.07      4.79 o 
   5   8   2       87.02       88.45      4.58 o 
   6   8   2       79.91       78.86      4.72 o 
   7   8   2        0.08        0.75      1.95 o 
   8   8   2        0.34        1.92      2.09 o 
   9   8   2       49.79       42.52      4.39 o 
  -9   9   2        3.17        0.00      2.69 o 
  -8   9   2       12.28       19.04      4.31 o 
  -7   9   2        6.38        7.27      2.69 o 
  -6   9   2       40.29       41.05      4.05 o 
  -5   9   2       10.81       17.36      2.73 o 
  -4   9   2        6.25       19.67      4.89 o 
  -3   9   2       15.86       15.34      1.89 o 
  -2   9   2        0.19        0.12      1.04 o 
  -1   9   2       61.48       60.78      2.77 o 
   0   9   2        2.76        4.39      1.84 o 
   1   9   2       17.01       17.52      2.16 o 
   2   9   2        1.01        2.11      1.66 o 
   3   9   2        1.19        4.57      2.29 o 
   4   9   2       15.55       18.37      2.99 o 
   5   9   2      158.30      173.72     13.14 o 
   6   9   2       21.55       22.92      3.21 o 
   7   9   2       36.58       29.76      3.76 o 
  -5  10   2        1.07        1.76      2.18 o 
  -4  10   2       10.97       22.20      4.97 o 
  -3  10   2        4.39        4.72      2.84 o 
  -2  10   2       52.96       51.51      4.87 o 
  -1  10   2        4.94        9.06      2.48 o 
   0  10   2       16.02       10.63      2.24 o 
   1  10   2        9.29        7.45      2.49 o 
   2  10   2       13.58       22.25      3.25 o 
   3  10   2        0.38        0.00      2.12 o 
   4  10   2        2.89        4.22      2.62 o 
 -16   1   3        3.33        4.29      2.67 o 
 -15   1   3        1.45        3.62      2.24 o 
 -14   1   3       28.84       23.52      2.19 o 
 -13   1   3       10.33       19.30      1.69 o 
 -12   1   3       20.99       16.87      1.52 o 
 -11   1   3       30.50       31.15      1.66 o 
 -10   1   3       25.39       28.86      1.89 o 
  -9   1   3       12.52       12.17      1.03 o 
  -8   1   3      725.63      773.32      7.91 o 
  -7   1   3      345.86      357.04      4.74 o 
  -6   1   3       31.07       38.65      1.41 o 
  -5   1   3       25.42       12.99      0.94 o 
  -4   1   3        2.19       10.83      0.67 o 
  -3   1   3      431.72      367.63      4.38 o 
  -2   1   3     1115.48     1139.11      7.70 o 
  -1   1   3     1928.59     2140.13     16.74 o 
   0   1   3       29.14       40.25      1.84 o 
   1   1   3     1101.18     1136.93      8.26 o 
   2   1   3      166.02      195.55      2.33 o 
   3   1   3      305.85      261.19      3.70 o 
   4   1   3      643.86      589.93      7.45 o 
   5   1   3        0.05        2.50      0.91 o 
   6   1   3       13.77       16.01      1.00 o 
   7   1   3        2.26        2.71      0.90 o 
   8   1   3       29.02       43.17      1.62 o 
   9   1   3       75.78       72.80      2.19 o 
  10   1   3        4.90        8.62      1.56 o 
  11   1   3       22.61       22.75      1.93 o 
  12   1   3        0.64        1.59      1.36 o 
  13   1   3        0.97        0.00      1.87 o 
  14   1   3        2.27        0.00      1.91 o 
 -16   2   3        1.21        0.00      1.81 o 
 -15   2   3        0.43        5.24      2.35 o 
 -14   2   3        0.50        2.47      2.08 o 
 -13   2   3       40.05       37.13      2.26 o 
 -12   2   3       21.59       23.67      1.83 o 
 -11   2   3      431.80      412.46      6.86 o 
 -10   2   3      164.18      188.54      3.43 o 
  -9   2   3        3.64        5.80      0.83 o 
  -8   2   3       11.71        9.76      1.60 o 
  -7   2   3        7.66       10.54      0.79 o 
  -6   2   3      233.39      195.55      4.05 o 
  -5   2   3     2118.71     2173.19     20.02 o 
  -4   2   3      194.54      196.57      4.41 o 
  -3   2   3       93.57      125.11      3.06 o 
  -2   2   3      600.88      673.79      5.23 o 
  -1   2   3       37.22       57.78      1.72 o 
   0   2   3     1329.17     1337.47     15.47 o 
   1   2   3     1270.30     1201.48      8.83 o 
   2   2   3      300.72      242.98      3.52 o 
   3   2   3       54.30       63.42      1.72 o 
   4   2   3      163.04      219.76      4.30 o 
   5   2   3        9.35        6.35      0.65 o 
   6   2   3       12.98       12.25      0.98 o 
   7   2   3       12.74       14.60      2.29 o 
   8   2   3      117.13      108.97      2.96 o 
   9   2   3        3.26        4.24      1.41 o 
  10   2   3       13.52       18.39      2.64 o 
  11   2   3       28.31       19.26      2.50 o 
  12   2   3      112.37      119.99      4.99 o 
  13   2   3        2.39        0.00      1.86 o 
  14   2   3       29.77       36.24      3.54 o 
 -15   3   3        2.43        1.52      2.10 o 
 -14   3   3        6.59        4.42      2.28 o 
 -13   3   3       64.27       68.25      4.00 o 
 -12   3   3      113.31      110.20      4.80 o 
 -11   3   3        0.04        0.61      1.63 o 
 -10   3   3        0.56        0.00      1.02 o 
  -9   3   3       81.89       82.85      2.81 o 
  -8   3   3      412.96      434.65      6.57 o 
  -7   3   3        7.75       10.16      1.74 o 
  -6   3   3       35.31       52.08      1.94 o 
  -5   3   3       21.74       24.23      1.44 o 
  -4   3   3      306.77      336.33      4.84 o 
  -3   3   3      560.20      604.76      7.02 o 
  -2   3   3      384.94      397.33      6.20 o 
  -1   3   3      106.08      139.45      1.91 o 
   0   3   3       32.80       31.92      0.89 o 
   1   3   3        1.58        3.51      0.80 o 
   2   3   3       31.96       29.96      1.36 o 
   3   3   3      336.90      348.96      4.84 o 
   4   3   3       42.82       45.20      1.71 o 
   5   3   3        1.29        0.84      1.17 o 
   6   3   3        4.11        3.72      1.47 o 
   7   3   3        2.35        5.07      1.41 o 
   8   3   3        4.88        4.35      1.73 o 
   9   3   3        7.94        8.00      2.40 o 
  10   3   3       98.81       93.32      4.28 o 
  11   3   3      159.29      174.22      6.34 o 
  12   3   3       39.50       40.64      5.05 o 
  13   3   3       55.63       50.66      4.03 o 
  14   3   3        7.63        6.30      2.75 o 
 -15   4   3        5.70        5.54      2.65 o 
 -14   4   3        0.01        1.51      1.97 o 
 -13   4   3        1.38        0.35      1.75 o 
 -12   4   3       30.24       27.24      3.06 o 
 -11   4   3       25.12       31.00      3.34 o 
 -10   4   3        0.54        0.00      1.59 o 
  -9   4   3       63.45       56.09      2.95 o 
  -8   4   3       62.29       66.35      3.10 o 
  -7   4   3       99.42       89.67      2.65 o 
  -6   4   3        2.26       13.80      1.58 o 
  -5   4   3       20.13       40.23      2.27 o 
  -4   4   3        0.16        8.91      1.21 o 
  -3   4   3      338.14      232.79      2.83 o 
  -2   4   3        0.52        9.56      0.77 o 
  -1   4   3      138.62      155.36      2.38 o 
   0   4   3       18.71       14.56      0.82 o 
   1   4   3       23.17       25.66      1.41 o 
   2   4   3      544.53      543.79      7.09 o 
   3   4   3       49.01       36.83      2.42 o 
   4   4   3       16.07       20.42      1.79 o 
   5   4   3        2.34       12.83      3.46 o 
   6   4   3      163.58      147.88      6.23 o 
   7   4   3       59.15       61.61      4.66 o 
   8   4   3       80.37       85.04      4.10 o 
   9   4   3       50.15       50.96      3.15 o 
  10   4   3      116.28      104.23      4.75 o 
  11   4   3        3.55        3.10      2.39 o 
  12   4   3       20.87       25.20      3.34 o 
  13   4   3       57.48       60.46      4.71 o 
 -14   5   3        9.42       10.55      3.25 o 
 -13   5   3        3.60       17.08      3.01 o 
 -12   5   3        9.56        3.71      2.29 o 
 -11   5   3       14.98       12.71      2.62 o 
 -10   5   3       59.92       51.68      4.07 o 
  -9   5   3        8.40       16.03      2.38 o 
  -8   5   3       71.21       56.76      3.10 o 
  -7   5   3       63.72       51.17      2.79 o 
  -6   5   3      294.24      225.74      4.61 o 
  -5   5   3      252.14      293.43      5.53 o 
  -4   5   3      433.63      458.84      6.10 o 
  -3   5   3      383.30      360.60      4.59 o 
  -2   5   3       46.33       30.14      1.41 o 
  -1   5   3       26.31       18.29      1.07 o 
   0   5   3        0.32        1.82      0.71 o 
   1   5   3       13.02       25.20      1.59 o 
   2   5   3      100.11      122.12      3.94 o 
   3   5   3       11.53       10.37      1.26 o 
   4   5   3        0.33        1.39      0.91 o 
   5   5   3        9.58        8.32      1.25 o 
   6   5   3       52.69       50.62      3.26 o 
   7   5   3      119.65      112.98      4.55 o 
   8   5   3        6.51        4.22      2.12 o 
   9   5   3      240.67      251.52      7.75 o 
  10   5   3       13.35       11.42      2.59 o 
  11   5   3        1.24        0.45      2.05 o 
  12   5   3        0.03        2.20      2.14 o 
 -13   6   3        4.70        7.37      2.80 o 
 -12   6   3        5.14        8.30      2.66 o 
 -11   6   3        1.34        0.00      1.90 o 
 -10   6   3        0.14        0.00      2.24 o 
  -9   6   3      220.05      170.36     11.18 o 
  -8   6   3       46.86       46.66      3.54 o 
  -7   6   3      179.89      166.42      4.19 o 
  -6   6   3       45.99       49.29      3.81 o 
  -5   6   3       14.92       15.51      1.75 o 
  -4   6   3       32.29       28.44      1.90 o 
  -3   6   3      232.45      233.84      4.32 o 
  -2   6   3        4.52        5.68      2.19 o 
  -1   6   3       57.81       55.35      1.85 o 
   0   6   3      599.99      620.05      7.56 o 
   1   6   3      243.77      242.44      5.30 o 
   2   6   3       11.07        9.62      1.45 o 
   3   6   3       40.32       38.67      2.50 o 
   4   6   3       12.83       16.36      1.78 o 
   5   6   3       43.87       45.38      3.16 o 
   6   6   3       25.73       26.51      2.61 o 
   7   6   3      141.91      141.09      7.60 o 
   8   6   3       36.45       35.47      3.07 o 
   9   6   3        0.05        7.54      3.81 o 
  10   6   3       17.28       23.60      3.37 o 
  11   6   3       15.76       16.07      3.14 o 
 -12   7   3       11.92       20.00      3.78 o 
 -11   7   3        2.07       14.39      3.05 o 
 -10   7   3        2.27        2.30      2.21 o 
  -9   7   3       41.34       44.62      3.80 o 
  -8   7   3       29.74       34.67      3.87 o 
  -7   7   3       60.01       47.29      3.53 o 
  -6   7   3      548.93      539.24      9.34 o 
  -5   7   3        0.52        3.43      1.64 o 
  -4   7   3      166.51      143.85      4.13 o 
  -3   7   3       45.21       38.07      1.92 o 
  -2   7   3      189.24      183.76      5.20 o 
  -1   7   3       18.08       20.18      1.61 o 
   0   7   3        4.69        5.94      2.20 o 
   1   7   3       17.15       17.34      1.97 o 
   2   7   3        0.30        3.27      2.28 o 
   3   7   3      243.70      203.44      5.83 o 
   4   7   3        1.41        0.00      1.44 o 
   5   7   3      231.11      209.10      9.94 o 
   6   7   3       34.06       37.21      3.48 o 
   7   7   3        2.75        5.99      2.36 o 
   8   7   3       24.11       29.06      3.35 o 
   9   7   3       67.54       57.10      4.18 o 
  10   7   3        0.00        0.00      2.72 o 
 -10   8   3        2.09        1.01      2.20 o 
  -9   8   3        0.50        3.35      2.35 o 
  -8   8   3        0.13        0.80      1.79 o 
  -7   8   3        1.34        3.66      2.21 o 
  -6   8   3       72.57       77.72      4.42 o 
  -5   8   3       47.96       43.53      2.70 o 
  -4   8   3       47.66       44.68      2.88 o 
  -3   8   3       75.05       84.26      3.58 o 
  -2   8   3       37.12       43.61      2.14 o 
  -1   8   3       24.51       34.25      2.39 o 
   0   8   3       37.79       31.91      2.55 o 
   1   8   3       87.61       85.18      3.35 o 
   2   8   3       13.78       16.73      3.63 o 
   3   8   3       43.41       52.65      3.62 o 
   4   8   3        0.69        0.74      2.50 o 
   5   8   3       17.50       13.80      2.76 o 
   6   8   3        0.90        0.00      1.61 o 
   7   8   3       36.14       31.54      3.70 o 
   8   8   3        6.89        9.90      2.79 o 
  -8   9   3        6.22        5.80      2.32 o 
  -7   9   3       14.03       14.85      3.14 o 
  -6   9   3        1.23        4.86      2.43 o 
  -5   9   3       13.03       15.64      2.92 o 
  -4   9   3        1.84        0.48      1.76 o 
  -3   9   3        3.19        2.90      1.95 o 
  -2   9   3        0.05        0.90      1.71 o 
  -1   9   3       10.34       13.86      2.71 o 
   0   9   3      104.51       99.39      4.04 o 
   1   9   3       20.78       19.93      2.38 o 
   2   9   3       38.43       40.17      3.46 o 
   3   9   3        0.60        1.87      2.08 o 
   4   9   3        9.55        7.20      2.60 o 
   5   9   3        4.96        8.83      4.66 o 
   6   9   3        6.47        4.77      2.58 o 
  -4  10   3       15.58       20.80      4.08 o 
  -3  10   3       26.41       33.91      4.50 o 
  -2  10   3       52.51       56.99      5.32 o 
  -1  10   3       19.40       10.31      3.30 o 
   0  10   3        2.21        7.80      4.55 o 
   1  10   3        1.36        0.00      2.73 o 
   2  10   3        0.31        2.42      2.95 o 
 -16   0   4       34.37       48.22      8.82 o 
 -15   0   4        0.00        0.00      4.57 o 
 -14   0   4        0.43        1.67      2.73 o 
 -13   0   4        0.26        1.03      1.88 o 
 -12   0   4      129.32       97.02      3.82 o 
 -11   0   4      283.83      274.53     10.24 o 
 -10   0   4       85.01       86.77      3.07 o 
  -9   0   4      342.17      349.03      6.81 o 
  -8   0   4      962.64      914.07     13.37 o 
  -7   0   4        0.89        0.87      1.01 o 
  -6   0   4     1451.27     1400.58     16.87 o 
  -5   0   4      213.12      230.80      4.95 o 
  -4   0   4      966.77      966.27     12.04 o 
  -3   0   4      750.95      660.68      8.65 o 
  -2   0   4        4.92       11.50      1.06 o 
  -1   0   4     1023.48      739.94      9.52 o 
   0   0   4     4901.62     5981.93     58.40 o 
   1   0   4       12.11       41.54      1.74 o 
   2   0   4       40.81       26.71      1.59 o 
   3   0   4      759.27      754.00     10.80 o 
   4   0   4      994.24      996.43     16.25 o 
   5   0   4        5.87        4.49      1.11 o 
   6   0   4        1.37        0.00      1.39 o 
   7   0   4       57.92       75.72      3.26 o 
   8   0   4       86.48       83.53      3.41 o 
   9   0   4      272.30      266.68      6.86 o 
  10   0   4       26.68       32.83      2.85 o 
  11   0   4       17.35       24.01      2.81 o 
  12   0   4       17.49       23.03      3.51 o 
  13   0   4        2.31       17.02      6.46 o 
 -16   1   4        0.50        0.37      3.00 o 
 -15   1   4        0.26        0.00      1.74 o 
 -14   1   4        0.33        0.00      1.23 o 
 -13   1   4      158.30      177.75      4.90 o 
 -12   1   4       20.08       15.50      1.71 o 
 -11   1   4        8.26       11.19      1.32 o 
 -10   1   4      139.23      134.99      2.88 o 
  -9   1   4      336.17      331.90      4.76 o 
  -8   1   4       27.61       22.16      1.14 o 
  -7   1   4        9.90       12.57      1.06 o 
  -6   1   4       39.87       40.42      1.67 o 
  -5   1   4       55.50       42.56      1.04 o 
  -4   1   4       25.38       10.98      0.82 o 
  -3   1   4      161.64      129.19      2.74 o 
  -2   1   4       69.51       72.65      1.89 o 
  -1   1   4        8.27       10.74      0.73 o 
   0   1   4       49.80       75.10      1.51 o 
   1   1   4      404.78      393.99      4.35 o 
   2   1   4     2245.92     2192.73     18.45 o 
   3   1   4      147.62      190.64      2.86 o 
   4   1   4       46.46       57.83      1.58 o 
   5   1   4      131.24      140.30      2.54 o 
   6   1   4       46.95       43.90      1.56 o 
   7   1   4        1.25        1.08      1.18 o 
   8   1   4       47.77       53.18      1.93 o 
   9   1   4        4.97        4.90      1.14 o 
  10   1   4       47.42       48.65      2.14 o 
  11   1   4       43.39       41.52      3.09 o 
  12   1   4       16.31       16.01      3.82 o 
  13   1   4        6.05        1.23      2.20 o 
 -15   2   4        5.45       12.35      2.55 o 
 -14   2   4        1.68        2.67      1.93 o 
 -13   2   4       63.58       71.24      4.50 o 
 -12   2   4      213.14      190.86      4.93 o 
 -11   2   4        0.31        0.71      1.16 o 
 -10   2   4      500.06      452.24      7.69 o 
  -9   2   4       24.03       25.56      2.76 o 
  -8   2   4       31.61       23.06      1.84 o 
  -7   2   4      100.54       91.10      2.69 o 
  -6   2   4        0.09        0.13      1.18 o 
  -5   2   4      502.50      489.70      6.80 o 
  -4   2   4       51.81       64.04      2.12 o 
  -3   2   4       22.19       23.52      1.38 o 
  -2   2   4       53.05       47.46      1.41 o 
  -1   2   4       34.59       43.36      2.22 o 
   0   2   4       26.44       18.90      0.88 o 
   1   2   4       36.25       31.03      1.33 o 
   2   2   4     1056.91     1098.72     12.18 o 
   3   2   4       10.48       14.61      1.55 o 
   4   2   4      462.93      502.35      7.26 o 
   5   2   4        1.03        0.00      0.98 o 
   6   2   4       75.59       79.68      2.79 o 
   7   2   4       54.69       50.79      2.84 o 
   8   2   4        3.36        5.42      1.55 o 
   9   2   4       50.22       43.13      2.51 o 
  10   2   4        0.01        0.00      1.70 o 
  11   2   4        3.31        8.44      3.71 o 
  12   2   4       15.35       19.43      2.74 o 
  13   2   4       64.69       59.48      4.23 o 
 -15   3   4        6.08       13.16      2.89 o 
 -14   3   4        9.91       11.01      2.60 o 
 -13   3   4       53.29       38.64      3.37 o 
 -12   3   4       47.18       53.28      3.96 o 
 -11   3   4      355.93      357.94      7.06 o 
 -10   3   4       28.22       37.58      3.74 o 
  -9   3   4       92.70       68.11      2.67 o 
  -8   3   4       13.54       10.19      1.50 o 
  -7   3   4      134.46      162.07      3.83 o 
  -6   3   4      164.51      182.77      3.92 o 
  -5   3   4      620.73      705.27      9.55 o 
  -4   3   4      261.03      260.27      4.56 o 
  -3   3   4      342.94      408.10      5.77 o 
  -2   3   4       29.66       32.08      2.04 o 
  -1   3   4       16.81       23.22      0.95 o 
   0   3   4       16.03       14.32      0.79 o 
   1   3   4       66.60       59.06      1.97 o 
   2   3   4      397.03      443.02      6.41 o 
   3   3   4      536.00      602.28      8.28 o 
   4   3   4      118.33      103.71      2.97 o 
   5   3   4      162.07      140.90      5.13 o 
   6   3   4       20.35       23.46      1.75 o 
   7   3   4       14.56       16.41      1.59 o 
   8   3   4        2.12        5.57      1.27 o 
   9   3   4      127.83      134.98      5.23 o 
  10   3   4       36.87       49.59      3.57 o 
  11   3   4        9.48       11.34      3.37 o 
  12   3   4       87.35       86.51      4.92 o 
  13   3   4        0.07        2.84      2.37 o 
 -14   4   4        6.63       14.68      3.21 o 
 -13   4   4        0.80        4.91      2.37 o 
 -12   4   4       46.74       50.04      3.80 o 
 -11   4   4      126.13      112.96      5.16 o 
 -10   4   4       14.33       22.47      2.62 o 
  -9   4   4       92.06       71.00      2.86 o 
  -8   4   4      122.95      126.81      4.45 o 
  -7   4   4        3.99        7.34      2.89 o 
  -6   4   4        3.57        8.78      2.05 o 
  -5   4   4       86.38       80.21      2.79 o 
  -4   4   4       12.32        8.37      1.62 o 
  -3   4   4        2.30        3.55      1.36 o 
  -2   4   4       75.68       56.46      2.30 o 
  -1   4   4      290.05      302.86      3.87 o 
   0   4   4       71.26       58.48      1.85 o 
   1   4   4      141.01      134.50      3.14 o 
   2   4   4      143.64      152.27      3.43 o 
   3   4   4      134.37      133.17      4.03 o 
   4   4   4        6.03        8.98      2.82 o 
   5   4   4       13.33       12.77      1.53 o 
   6   4   4      372.15      378.43      8.30 o 
   7   4   4       24.02       25.86      2.44 o 
   8   4   4        1.94        4.40      2.80 o 
   9   4   4       24.60       21.14      2.94 o 
  10   4   4        8.71       13.79      3.50 o 
  11   4   4       44.35       47.89      4.07 o 
  12   4   4        0.89        0.91      2.19 o 
 -14   5   4       26.60       22.82      3.50 o 
 -13   5   4        0.31        2.09      2.30 o 
 -12   5   4        0.55        0.00      1.77 o 
 -11   5   4      100.48       92.23      4.76 o 
 -10   5   4        3.86        1.36      1.79 o 
  -9   5   4      106.38      100.15      4.13 o 
  -8   5   4      372.71      319.33      8.41 o 
  -7   5   4      195.09      153.93      4.95 o 
  -6   5   4       57.85       56.95      2.64 o 
  -5   5   4       27.98       32.87      2.17 o 
  -4   5   4       51.76       46.19      2.37 o 
  -3   5   4        0.99        5.35      1.75 o 
  -2   5   4        8.98       13.00      1.88 o 
  -1   5   4      301.56      309.31      5.13 o 
   0   5   4      364.49      347.54      5.82 o 
   1   5   4      248.18      253.22      4.88 o 
   2   5   4        0.37        3.60      2.22 o 
   3   5   4      130.22      129.02      3.45 o 
   4   5   4       17.88       19.31      1.77 o 
   5   5   4       84.57       77.26      4.28 o 
   6   5   4       48.50       44.95      3.06 o 
   7   5   4       58.92       51.29      3.67 o 
   8   5   4       17.54       23.47      2.95 o 
   9   5   4        0.05        5.17      3.15 o 
  10   5   4       15.06       28.21      6.82 o 
  11   5   4        8.67       12.01      3.06 o 
 -12   6   4        3.49        2.55      2.12 o 
 -11   6   4       21.58       13.85      2.97 o 
 -10   6   4       36.61       40.30      3.67 o 
  -9   6   4      104.92      105.98      5.08 o 
  -8   6   4       53.02       76.35      3.27 o 
  -7   6   4       32.38       35.55      2.55 o 
  -6   6   4      168.19      179.33      6.29 o 
  -5   6   4       20.96       21.26      2.22 o 
  -4   6   4       81.16       67.19      3.60 o 
  -3   6   4        3.58        8.86      1.58 o 
  -2   6   4      232.13      254.85      5.18 o 
  -1   6   4      151.10      124.90      3.25 o 
   0   6   4       12.70       11.24      1.47 o 
   1   6   4        9.47       14.99      1.57 o 
   2   6   4       17.87       21.24      2.01 o 
   3   6   4       18.13       21.64      1.94 o 
   4   6   4        4.50       10.03      1.74 o 
   5   6   4        9.94       15.26      2.54 o 
   6   6   4        7.46       11.47      2.44 o 
   7   6   4       18.85       19.45      2.73 o 
   8   6   4       30.28       28.51      3.30 o 
   9   6   4        0.03        0.00      2.52 o 
  10   6   4        6.91       12.71      3.07 o 
 -11   7   4        7.69       10.80      3.02 o 
 -10   7   4        7.40        8.49      2.78 o 
  -9   7   4       59.40       55.58      4.32 o 
  -8   7   4        1.53        4.65      2.18 o 
  -7   7   4        6.21        6.40      1.68 o 
  -6   7   4       32.63       28.37      2.38 o 
  -5   7   4       20.17       30.98      2.41 o 
  -4   7   4        3.30        0.00      1.16 o 
  -3   7   4        0.03        3.20      2.68 o 
  -2   7   4      327.45      326.51      8.62 o 
  -1   7   4        0.36        0.00      1.70 o 
   0   7   4       22.86       18.93      1.82 o 
   1   7   4       41.23       43.35      3.04 o 
   2   7   4       15.14       17.89      2.26 o 
   3   7   4        5.56        7.45      1.66 o 
   4   7   4       22.21       21.17      2.72 o 
   5   7   4        4.86        4.48      2.18 o 
   6   7   4       11.36       13.32      2.65 o 
   7   7   4       14.12       24.78      3.33 o 
   8   7   4       30.73       35.57      3.93 o 
   9   7   4       10.23       21.96      3.78 o 
  -9   8   4        1.81        3.83      3.14 o 
  -8   8   4       33.84       26.26      3.61 o 
  -7   8   4        1.46        0.00      2.07 o 
  -6   8   4        0.28        0.36      1.65 o 
  -5   8   4        0.10        0.00      1.27 o 
  -4   8   4      130.64      123.89      5.34 o 
  -3   8   4        1.60        7.18      4.17 o 
  -2   8   4       20.09       14.97      2.80 o 
  -1   8   4        7.59        2.91      2.00 o 
   0   8   4      162.84      152.42      5.97 o 
   1   8   4        5.92        6.59      1.81 o 
   2   8   4       18.14       19.73      2.46 o 
   3   8   4       55.52       49.92      3.70 o 
   4   8   4       58.04       57.85      4.52 o 
   5   8   4       77.57       62.54      4.46 o 
   6   8   4        6.45       11.80      6.03 o 
   7   8   4       23.07       21.27      3.39 o 
  -6   9   4        0.48        0.83      2.38 o 
  -5   9   4       13.37        6.01      3.15 o 
  -4   9   4        2.92        7.04      2.48 o 
  -3   9   4       31.55       39.86      3.48 o 
  -2   9   4        5.68       13.46      2.90 o 
  -1   9   4        7.53        9.41      2.51 o 
   0   9   4        0.48        1.71      2.43 o 
   1   9   4        0.56        2.33      2.69 o 
   2   9   4        1.84        2.02      2.66 o 
   3   9   4       23.24       24.91      4.94 o 
   4   9   4       24.24       22.33      4.60 o 
 -15   1   5       20.43       23.70      5.33 o 
 -14   1   5        0.50        0.00      1.54 o 
 -13   1   5       18.42       23.78      2.75 o 
 -12   1   5      107.77      109.97      3.58 o 
 -11   1   5       77.07       69.56      2.86 o 
 -10   1   5       15.24       22.31      1.93 o 
  -9   1   5      537.81      553.97      8.93 o 
  -8   1   5       53.10       52.06      2.97 o 
  -7   1   5      203.01      216.89      4.55 o 
  -6   1   5       64.85       68.31      2.28 o 
  -5   1   5      109.37      125.59      3.10 o 
  -4   1   5       19.61        9.24      0.81 o 
  -3   1   5      106.09       94.92      2.44 o 
  -2   1   5      252.36      227.68      3.22 o 
  -1   1   5       49.29       55.82      1.59 o 
   0   1   5      417.30      462.26      5.58 o 
   1   1   5      101.76       88.77      2.38 o 
   2   1   5      164.39      118.04      2.54 o 
   3   1   5      407.16      488.89      8.47 o 
   4   1   5       38.37       52.61      1.87 o 
   5   1   5       69.80       53.55      2.41 o 
   6   1   5      178.51      171.86      5.73 o 
   7   1   5      116.39      127.99      3.89 o 
   8   1   5        5.09       11.11      1.72 o 
   9   1   5       14.65       15.47      2.56 o 
  10   1   5       13.48       10.41      1.80 o 
  11   1   5       13.36       13.57      2.30 o 
  12   1   5        3.48        3.58      2.42 o 
 -15   2   5        2.09        9.98      5.84 o 
 -14   2   5       14.64       20.62      3.94 o 
 -13   2   5       51.96       58.69      3.27 o 
 -12   2   5       87.17       86.74      3.53 o 
 -11   2   5       46.01       42.70      2.57 o 
 -10   2   5        1.01        2.83      1.38 o 
  -9   2   5       85.21       88.52      3.10 o 
  -8   2   5       50.23       59.65      2.61 o 
  -7   2   5       10.60       15.37      1.93 o 
  -6   2   5      201.77      205.87      4.45 o 
  -5   2   5        0.72        0.39      1.02 o 
  -4   2   5      399.94      451.39      7.89 o 
  -3   2   5      645.68      746.22     11.62 o 
  -2   2   5       11.76       11.48      1.50 o 
  -1   2   5      157.47      123.77      2.27 o 
   0   2   5       43.83       66.25      2.00 o 
   1   2   5       62.57       45.96      1.46 o 
   2   2   5       15.30        6.99      0.90 o 
   3   2   5      542.36      519.62      8.11 o 
   4   2   5       14.26       21.46      1.76 o 
   5   2   5        0.06        1.44      1.24 o 
   6   2   5       38.31       49.65      2.58 o 
   7   2   5       20.42       16.58      2.00 o 
   8   2   5       90.84       82.81      3.35 o 
   9   2   5        2.06        2.23      1.47 o 
  10   2   5        6.59       10.42      2.40 o 
  11   2   5       30.18       20.20      2.89 o 
  12   2   5        4.30        0.86      2.34 o 
 -14   3   5        2.46        3.37      2.36 o 
 -13   3   5        0.01        1.18      1.74 o 
 -12   3   5        0.16        0.00      1.34 o 
 -11   3   5      185.73      185.74      5.07 o 
 -10   3   5      135.97      139.06      4.38 o 
  -9   3   5       29.34       25.09      2.19 o 
  -8   3   5       19.81       19.74      2.02 o 
  -7   3   5        1.13        4.22      1.69 o 
  -6   3   5        7.25       12.92      2.17 o 
  -5   3   5      114.88      125.82      3.34 o 
  -4   3   5       29.32       25.71      1.95 o 
  -3   3   5      520.53      556.60      8.32 o 
  -2   3   5      145.08      141.54      3.29 o 
  -1   3   5        2.68        4.17      1.63 o 
   0   3   5      365.95      359.56      8.79 o 
   1   3   5      148.05      148.73      3.42 o 
   2   3   5       11.35       11.24      1.50 o 
   3   3   5        8.20       10.21      1.62 o 
   4   3   5      214.24      225.15      5.77 o 
   5   3   5        0.36        0.42      1.19 o 
   6   3   5       16.02       19.17      1.95 o 
   7   3   5       26.04       25.62      2.12 o 
   8   3   5       15.42       12.54      1.72 o 
   9   3   5       13.47       20.70      2.89 o 
  10   3   5        3.86        7.18      2.34 o 
  11   3   5       63.76       63.52      4.59 o 
 -13   4   5        0.09        1.87      2.01 o 
 -12   4   5        0.01        1.05      1.89 o 
 -11   4   5        5.14        6.45      2.35 o 
 -10   4   5        7.81       10.22      1.94 o 
  -9   4   5       12.17       12.66      1.88 o 
  -8   4   5        4.31        5.45      1.63 o 
  -7   4   5       58.82       47.10      2.55 o 
  -6   4   5        0.67        0.56      1.23 o 
  -5   4   5      296.25      283.80     10.93 o 
  -4   4   5       58.75       58.92      2.73 o 
  -3   4   5       14.98       23.33      1.92 o 
  -2   4   5        0.60        2.77      1.97 o 
  -1   4   5       12.94       13.53      1.06 o 
   0   4   5       83.99       78.77      2.47 o 
   1   4   5       26.30       29.45      2.13 o 
   2   4   5        4.53        2.84      1.26 o 
   3   4   5        0.56        0.19      1.39 o 
   4   4   5       41.29       48.28      2.50 o 
   5   4   5       30.41       34.74      2.36 o 
   6   4   5       53.95       57.90      2.89 o 
   7   4   5        4.30        3.67      1.60 o 
   8   4   5       16.34       19.64      2.89 o 
   9   4   5       45.25       46.75      3.84 o 
  10   4   5       42.30       54.71      4.23 o 
  11   4   5       24.57       15.32      3.15 o 
 -13   5   5        0.13        0.00      2.14 o 
 -12   5   5       10.38       15.20      2.98 o 
 -11   5   5        2.74        4.29      2.95 o 
 -10   5   5        4.70        3.03      2.13 o 
  -9   5   5       23.00       21.42      2.95 o 
  -8   5   5        5.98        5.49      1.69 o 
  -7   5   5        4.35        5.37      1.63 o 
  -6   5   5       17.44       19.65      2.10 o 
  -5   5   5       41.68       35.51      2.41 o 
  -4   5   5        0.91        3.06      1.30 o 
  -3   5   5       38.68       28.58      1.98 o 
  -2   5   5      140.71      148.36      3.80 o 
  -1   5   5       34.32       41.79      3.11 o 
   0   5   5       38.48       48.67      2.22 o 
   1   5   5       32.78       30.90      2.54 o 
   2   5   5      166.47      151.81      3.84 o 
   3   5   5       40.65       36.41      2.35 o 
   4   5   5      111.33      104.78      3.55 o 
   5   5   5       12.80       13.64      1.80 o 
   6   5   5        2.80        4.77      2.16 o 
   7   5   5       52.97       64.42      4.25 o 
   8   5   5      102.98      100.19     11.23 o 
   9   5   5        0.96        2.38      2.74 o 
  10   5   5       16.95       29.69      3.68 o 
 -11   6   5        5.40        5.21      2.47 o 
 -10   6   5        7.71        9.63      3.64 o 
  -9   6   5       15.98       20.29      2.96 o 
  -8   6   5       42.20       39.18      2.82 o 
  -7   6   5      162.20      154.44      5.12 o 
  -6   6   5        1.10        1.81      1.68 o 
  -5   6   5        3.20        9.59      2.03 o 
  -4   6   5      200.05      187.40      5.03 o 
  -3   6   5       83.54       90.12      4.37 o 
  -2   6   5       93.67       91.03      4.34 o 
  -1   6   5      631.55      606.98     15.78 o 
   0   6   5       15.28       18.68      2.51 o 
   1   6   5      285.31      273.68      6.01 o 
   2   6   5        5.61       10.44      2.08 o 
   3   6   5       62.05       69.19      3.04 o 
   4   6   5       10.51       13.79      1.90 o 
   5   6   5       22.07       22.28      5.33 o 
   6   6   5        3.64        2.26      2.01 o 
   7   6   5        7.40        7.00      2.57 o 
   8   6   5        2.05        4.03      2.27 o 
   9   6   5       26.28       33.22      3.88 o 
 -10   7   5        0.72        0.00      2.26 o 
  -9   7   5       19.58       17.11      3.07 o 
  -8   7   5        8.67       14.77      2.89 o 
  -7   7   5        7.13        6.76      2.38 o 
  -6   7   5       48.25       42.49      3.13 o 
  -5   7   5      328.03      330.09      7.70 o 
  -4   7   5       47.19       55.22      4.37 o 
  -3   7   5        7.33        4.66      2.30 o 
  -2   7   5       74.57       59.85      4.12 o 
  -1   7   5       41.83       50.68      4.61 o 
   0   7   5       18.93       22.50      3.50 o 
   1   7   5       43.76       46.18      3.63 o 
   2   7   5       36.11       36.14      3.08 o 
   3   7   5        0.32        0.00      1.52 o 
   4   7   5       93.47       69.71      4.28 o 
   5   7   5        2.27        1.22      1.91 o 
   6   7   5       42.16       44.96      4.16 o 
   7   7   5        0.46        0.00      2.52 o 
  -8   8   5       32.58       37.13      4.92 o 
  -7   8   5        6.60        9.62      4.01 o 
  -6   8   5       12.16       21.93      4.02 o 
  -5   8   5       31.32       20.42      4.32 o 
  -4   8   5        0.19        0.99      1.94 o 
  -3   8   5       14.35       18.67      3.14 o 
  -2   8   5       10.41       16.51      3.08 o 
  -1   8   5        0.40        1.25      2.20 o 
   0   8   5        5.42        2.19      2.20 o 
   1   8   5        9.98       15.16      3.01 o 
   2   8   5       55.34       53.79      5.30 o 
   3   8   5        1.03        0.22      2.28 o 
   4   8   5       45.25       42.34      4.78 o 
   5   8   5       17.24       16.16      3.86 o 
  -3   9   5        0.22        0.00      2.36 o 
  -2   9   5        6.72        6.17      2.80 o 
  -1   9   5       21.77       29.56      3.77 o 
   0   9   5       17.70       21.12      4.41 o 
 -14   0   6       45.06       50.91      5.89 o 
 -13   0   6        4.49        3.05      4.73 o 
 -12   0   6       40.34       49.62      5.40 o 
 -11   0   6      361.41      329.86     12.70 o 
 -10   0   6      395.86      426.85     14.48 o 
  -9   0   6       83.54       80.68      6.13 o 
  -8   0   6      885.21      898.39     23.40 o 
  -7   0   6      586.18      601.67     16.86 o 
  -6   0   6       13.46       13.22      1.51 o 
  -5   0   6       73.41       59.33      5.18 o 
  -4   0   6        0.62        0.00      0.98 o 
  -3   0   6        0.46        0.00      1.06 o 
  -2   0   6       14.78       34.35      3.38 o 
  -1   0   6        7.44        0.39      1.62 o 
   0   0   6      228.92      160.52      4.35 o 
   1   0   6       10.76       21.07      2.15 o 
   2   0   6      394.35      323.00      7.61 o 
   3   0   6       52.99       48.13      2.83 o 
   4   0   6        7.27        2.75      1.47 o 
   5   0   6       33.20       26.20      2.33 o 
   6   0   6        0.60        3.98      2.72 o 
   7   0   6        0.03        0.28      4.88 o 
   8   0   6      128.94      150.72      7.61 o 
   9   0   6       56.89       47.21      4.81 o 
  10   0   6        3.57        3.77      3.03 o 
 -14   1   6        1.12        0.00      2.65 o 
 -13   1   6        2.56        8.16      3.04 o 
 -12   1   6       10.99       15.16      2.66 o 
 -11   1   6       23.17       22.68      2.98 o 
 -10   1   6       17.63       22.46      3.12 o 
  -9   1   6      204.59      206.69      5.40 o 
  -8   1   6       48.91       46.64      2.39 o 
  -7   1   6        8.67       12.65      1.54 o 
  -6   1   6      103.15      119.39      3.37 o 
  -5   1   6      111.97      105.83      3.20 o 
  -4   1   6        2.00        5.61      1.30 o 
  -3   1   6        3.61        6.47      1.01 o 
  -2   1   6        1.88        3.30      0.95 o 
  -1   1   6      254.73      232.59      6.91 o 
   0   1   6        4.26        2.33      1.42 o 
   1   1   6      202.79      212.22      6.91 o 
   2   1   6        3.16        3.97      1.21 o 
   3   1   6      180.80      136.80      3.08 o 
   4   1   6       27.65       25.66      3.16 o 
   5   1   6       14.19       14.21      2.46 o 
   6   1   6       44.56       46.35      2.80 o 
   7   1   6       44.04       39.31      2.66 o 
   8   1   6        1.21        2.92      2.51 o 
   9   1   6       28.27       33.82      3.21 o 
  10   1   6       11.11        6.79      3.06 o 
 -13   2   6        0.16        0.00      1.82 o 
 -12   2   6       44.26       39.52      3.40 o 
 -11   2   6       18.82       20.34      2.53 o 
 -10   2   6        0.08        0.00      1.32 o 
  -9   2   6        3.80        0.67      1.31 o 
  -8   2   6       37.92       35.85      2.42 o 
  -7   2   6       73.82       67.24      2.87 o 
  -6   2   6       13.73       19.44      1.88 o 
  -5   2   6       55.40       49.67      2.52 o 
  -4   2   6       29.21       27.27      2.00 o 
  -3   2   6       13.25       17.62      1.71 o 
  -2   2   6      382.79      387.74      8.58 o 
  -1   2   6      135.94      135.26      5.38 o 
   0   2   6        0.03        0.00      0.71 o 
   1   2   6       36.74       28.48      2.58 o 
   2   2   6       77.31       82.08      3.34 o 
   3   2   6      639.16      622.88     11.97 o 
   4   2   6       14.33       17.17      2.10 o 
   5   2   6      376.13      325.81      6.87 o 
   6   2   6       24.61       22.94      2.21 o 
   7   2   6       63.61       59.99      3.11 o 
   8   2   6        7.98        9.44      1.93 o 
   9   2   6       13.19       16.96      2.69 o 
  10   2   6       14.25       16.77      3.69 o 
 -13   3   6       25.78       23.98      4.15 o 
 -12   3   6      156.59      136.83      4.93 o 
 -11   3   6        1.69        2.23      2.32 o 
 -10   3   6       91.17      109.66      4.02 o 
  -9   3   6      133.35      134.94      4.53 o 
  -8   3   6      215.79      199.26      5.40 o 
  -7   3   6        0.05        0.00      1.31 o 
  -6   3   6       61.23       64.39      2.91 o 
  -5   3   6        5.84        9.08      1.77 o 
  -4   3   6      169.72      192.39      4.75 o 
  -3   3   6        4.51        3.39      1.34 o 
  -2   3   6        0.44        3.00      2.54 o 
  -1   3   6       78.91       72.65      3.24 o 
   0   3   6       55.27       62.10      2.60 o 
   1   3   6        0.50        0.65      1.55 o 
   2   3   6       80.66       70.59      4.13 o 
   3   3   6       32.82       27.98      2.20 o 
   4   3   6       41.85       44.58      2.67 o 
   5   3   6        1.65        6.70      3.12 o 
   6   3   6        1.28        5.98      2.03 o 
   7   3   6        2.72        4.99      1.75 o 
   8   3   6       15.39       10.70      2.64 o 
   9   3   6        1.68        4.50      2.41 o 
  10   3   6       41.94       52.59      4.40 o 
 -12   4   6        7.52       15.22      3.23 o 
 -11   4   6        0.98        4.32      2.18 o 
 -10   4   6      184.70      163.88      5.08 o 
  -9   4   6       15.93       15.93      2.31 o 
  -8   4   6      123.86      118.95      3.95 o 
  -7   4   6        4.96        4.91      2.38 o 
  -6   4   6        0.18        6.11      2.39 o 
  -5   4   6      169.63      169.11      4.66 o 
  -4   4   6      184.28      188.86      4.71 o 
  -3   4   6        0.42        4.35      2.01 o 
  -2   4   6       10.51       16.71      2.40 o 
  -1   4   6       34.55       37.55      3.50 o 
   0   4   6       37.02       30.08      2.72 o 
   1   4   6        0.01        0.00      1.21 o 
   2   4   6       42.26       38.66      2.43 o 
   3   4   6       31.58       32.11      2.49 o 
   4   4   6        3.68        4.60      1.65 o 
   5   4   6        0.19        1.36      1.50 o 
   6   4   6        7.71        5.39      1.73 o 
   7   4   6        3.33        2.60      1.93 o 
   8   4   6        0.95        0.81      2.04 o 
   9   4   6        1.32        5.91      2.64 o 
 -11   5   6        1.42        4.06      2.43 o 
 -10   5   6       42.29       38.80      3.63 o 
  -9   5   6       12.23       17.13      2.77 o 
  -8   5   6      140.39      125.12      4.71 o 
  -7   5   6       10.23       12.35      2.11 o 
  -6   5   6       21.77       19.46      2.18 o 
  -5   5   6       40.71       34.33      2.56 o 
  -4   5   6       25.91       26.14      2.18 o 
  -3   5   6      142.06      131.29      5.32 o 
  -2   5   6       77.20       77.11      4.21 o 
  -1   5   6       20.76       23.16      3.02 o 
   0   5   6      497.84      510.27     11.45 o 
   1   5   6      249.52      244.08      7.41 o 
   2   5   6       24.68       21.92      2.16 o 
   3   5   6       35.78       35.92      3.70 o 
   4   5   6       36.31       31.94      2.49 o 
   5   5   6        0.72        2.66      2.19 o 
   6   5   6        7.03        5.03      2.22 o 
   7   5   6       23.45       15.71      2.96 o 
   8   5   6        0.01        0.00      2.16 o 
 -10   6   6       23.59       22.14      3.71 o 
  -9   6   6        7.81       12.49      2.86 o 
  -8   6   6        5.66        1.09      2.16 o 
  -7   6   6       51.21       71.47      3.58 o 
  -6   6   6       79.56       75.94      3.76 o 
  -5   6   6       13.53       16.76      2.69 o 
  -4   6   6        8.22       10.81      2.45 o 
  -3   6   6       87.31       80.13      6.32 o 
  -2   6   6        9.72       14.58      4.37 o 
  -1   6   6      182.03      180.71      6.70 o 
   0   6   6        3.61        5.20      3.57 o 
   1   6   6        0.66        1.36      1.99 o 
   2   6   6       23.96       22.69      2.90 o 
   3   6   6        0.58        1.37      1.73 o 
   4   6   6       15.62       25.95      2.99 o 
   5   6   6        6.86       11.18      2.42 o 
   6   6   6        1.47        0.00      1.76 o 
  -8   7   6        8.40        0.54      3.21 o 
  -7   7   6        2.67        4.37      2.72 o 
  -6   7   6       71.65       64.52      4.49 o 
  -5   7   6      100.57      101.69      5.27 o 
  -4   7   6       82.57       89.14      4.94 o 
  -3   7   6       55.08       60.26      4.44 o 
  -2   7   6       36.98       44.90      4.06 o 
  -1   7   6        2.24        3.84      2.34 o 
   0   7   6       20.24       19.03      3.14 o 
   1   7   6        1.25        0.00      2.39 o 
   2   7   6        1.24        2.54      1.94 o 
   3   7   6        1.16        0.00      2.97 o 
   4   7   6        7.40        8.74      3.34 o 
  -4   8   6        0.10        1.38      2.91 o 
  -3   8   6       29.17       33.98      3.86 o 
  -2   8   6        9.20        8.74      2.95 o 
  -1   8   6       41.76       42.67      4.29 o 
   0   8   6       33.01       26.75      3.70 o 
 -12   1   7       32.39       37.67      4.73 o 
 -11   1   7        1.30        4.19      2.36 o 
 -10   1   7        1.96        7.14      2.57 o 
  -9   1   7        2.27        1.49      1.93 o 
  -8   1   7       65.59       59.05      3.52 o 
  -7   1   7       62.09       70.67      5.41 o 
  -6   1   7       87.14       93.19      3.31 o 
  -5   1   7        7.10       10.24      1.58 o 
  -4   1   7       68.63       57.57      2.59 o 
  -3   1   7       83.54       70.50      2.73 o 
  -2   1   7       34.03       31.45      2.50 o 
  -1   1   7       90.30       88.01      3.14 o 
   0   1   7      126.78       94.96      2.66 o 
   1   1   7      100.41      107.40      3.25 o 
   2   1   7        1.11        1.60      1.61 o 
   3   1   7       27.38       42.15      2.60 o 
   4   1   7      101.98      106.94      4.00 o 
   5   1   7        2.64        4.93      2.25 o 
   6   1   7       40.85       40.06      3.33 o 
   7   1   7       71.78       68.52      4.38 o 
   8   1   7        6.52       11.25      2.78 o 
 -12   2   7       11.59       16.58      3.95 o 
 -11   2   7       36.88       36.39      3.66 o 
 -10   2   7        0.91        3.26      2.22 o 
  -9   2   7        5.05       12.79      2.63 o 
  -8   2   7       11.64       17.91      3.37 o 
  -7   2   7        0.08        0.98      1.34 o 
  -6   2   7       69.13       72.62      3.18 o 
  -5   2   7        0.00        1.58      1.40 o 
  -4   2   7        9.78       10.80      2.01 o 
  -3   2   7        2.47        1.49      1.19 o 
  -2   2   7       23.45       31.74      3.32 o 
  -1   2   7       23.39       16.74      2.90 o 
   0   2   7        2.18        6.53      1.54 o 
   1   2   7       12.98       14.96      1.89 o 
   2   2   7       34.40       39.56      2.51 o 
   3   2   7       18.91       16.15      2.16 o 
   4   2   7      210.48      210.05      5.75 o 
   5   2   7       13.76       20.67      2.25 o 
   6   2   7        7.79       12.78      2.12 o 
   7   2   7        6.86       10.27      2.48 o 
   8   2   7        1.88        0.00      2.69 o 
 -11   3   7        9.68       17.73      2.73 o 
 -10   3   7        5.00        3.73      2.17 o 
  -9   3   7      104.65      100.47      4.17 o 
  -8   3   7        5.49        9.33      2.81 o 
  -7   3   7       58.69       52.71      3.96 o 
  -6   3   7       89.56       80.37      3.55 o 
  -5   3   7        0.54        0.47      1.36 o 
  -4   3   7       13.82       14.04      1.76 o 
  -3   3   7        1.57        2.80      1.35 o 
  -2   3   7        9.85       10.13      2.30 o 
  -1   3   7        3.43        7.10      1.98 o 
   0   3   7        1.29        1.37      1.77 o 
   1   3   7       53.34       52.40      2.67 o 
   2   3   7        0.71        1.34      1.60 o 
   3   3   7        1.77        0.52      1.30 o 
   4   3   7       24.52       24.08      2.96 o 
   5   3   7        0.07        1.31      1.87 o 
   6   3   7       60.94       57.62      4.11 o 
   7   3   7        1.51        2.26      2.08 o 
 -10   4   7       14.42       17.29      2.62 o 
  -9   4   7       52.50       50.50      3.36 o 
  -8   4   7        9.09       15.28      2.32 o 
  -7   4   7       20.97       28.38      2.55 o 
  -6   4   7        0.09        1.03      1.45 o 
  -5   4   7        7.85       11.36      1.87 o 
  -4   4   7      147.68      167.35      6.17 o 
  -3   4   7        9.27       15.82      2.53 o 
  -2   4   7       58.75       51.93      3.76 o 
  -1   4   7       70.26       69.92      4.01 o 
   0   4   7        0.05        0.22      1.67 o 
   1   4   7       44.22       42.65      3.59 o 
   2   4   7       45.53       44.15      3.69 o 
   3   4   7       34.01       41.69      3.75 o 
   4   4   7       13.82       25.19      2.66 o 
   5   4   7        6.36        9.37      2.14 o 
   6   4   7        0.12        0.00      2.07 o 
  -9   5   7       12.74       20.31      3.50 o 
  -8   5   7        0.09        3.29      1.84 o 
  -7   5   7        4.60        4.12      2.25 o 
  -6   5   7       33.83       31.94      3.46 o 
  -5   5   7        0.15        0.00      1.97 o 
  -4   5   7        2.70        1.71      2.03 o 
  -3   5   7       31.81       24.84      3.05 o 
  -2   5   7       55.84       41.10      5.61 o 
  -1   5   7       32.75       37.16      3.68 o 
   0   5   7       96.61      115.92      5.36 o 
   1   5   7        0.01        3.52      3.32 o 
   2   5   7       16.54       17.60      3.01 o 
   3   5   7       24.41       26.66      3.18 o 
   4   5   7        0.57        3.53      4.22 o 
   5   5   7        0.88        1.85      2.94 o 
  -7   6   7        0.03        0.00      1.74 o 
  -6   6   7        8.25       11.73      2.91 o 
  -5   6   7       36.93       43.30      4.49 o 
  -4   6   7        0.96        0.67      1.99 o 
  -3   6   7       12.15       12.84      2.91 o 
  -2   6   7        0.18        1.27      4.03 o 
  -1   6   7        0.94        7.91      5.00 o 
   0   6   7      136.31      128.65      6.29 o 
   1   6   7        4.65       10.39      2.88 o 
   2   6   7       28.04       21.46      3.22 o 
   3   6   7        0.00        0.06      2.30 o 
  -2   7   7        0.10        3.29      2.46 o 
 -10   0   8        1.05        3.66      6.30 o 
  -9   0   8        4.94        5.85      3.61 o 
  -8   0   8      185.96      186.63      9.75 o 
  -7   0   8      116.67      133.84     13.16 o 
  -6   0   8        5.12       16.19      8.19 o 
  -5   0   8       24.20       20.67      3.39 o 
  -4   0   8        0.27        0.32      2.27 o 
  -3   0   8       80.92       84.65      5.75 o 
  -2   0   8      121.18      120.93     10.71 o 
  -1   0   8       78.62       78.43      4.02 o 
   0   0   8       99.21       75.94      3.82 o 
   1   0   8       58.53       46.68      8.51 o 
   2   0   8       13.71       16.10      4.96 o 
   3   0   8       21.02       20.91      4.06 o 
   4   0   8        2.98        2.48      2.94 o 
   5   0   8        6.41        0.00      2.73 o 
 -10   1   8       75.59       63.20      4.79 o 
  -9   1   8       14.49       26.06      3.51 o 
  -8   1   8       45.09       42.60      4.21 o 
  -7   1   8       25.37       19.39      2.98 o 
  -6   1   8        0.27        2.47      1.87 o 
  -5   1   8       85.01       89.65      9.18 o 
  -4   1   8        1.07        1.98      2.05 o 
  -3   1   8        0.14        2.83      2.69 o 
  -2   1   8        0.67        1.15      1.38 o 
  -1   1   8        0.67        3.27      2.56 o 
   0   1   8       19.77       23.44      2.61 o 
   1   1   8        2.27        9.97      2.88 o 
   2   1   8       66.80       60.36      3.31 o 
   3   1   8        4.96        6.92      2.16 o 
   4   1   8        0.05        0.86      1.92 o 
   5   1   8        6.54        4.38      2.30 o 
  -9   2   8        8.67        6.52      2.60 o 
  -8   2   8       26.01       30.95      3.47 o 
  -7   2   8        8.87       12.50      2.46 o 
  -6   2   8        7.67        6.67      2.22 o 
  -5   2   8       73.50       66.16      4.02 o 
  -4   2   8       16.54       26.66      2.34 o 
  -3   2   8        2.65        4.88      1.87 o 
  -2   2   8        0.15        1.66      1.78 o 
  -1   2   8       20.32       25.62      3.87 o 
   0   2   8        2.27        7.60      2.98 o 
   1   2   8       26.09       21.67      2.81 o 
   2   2   8        8.84       10.95      4.25 o 
   3   2   8        1.82        5.93      2.57 o 
   4   2   8       54.72       47.04      3.68 o 
   5   2   8        0.35        1.48      2.00 o 
  -9   3   8        1.42        8.78      2.99 o 
  -8   3   8        0.73        0.00      2.03 o 
  -7   3   8       28.23       36.16      5.39 o 
  -6   3   8        0.45        2.94      1.75 o 
  -5   3   8       11.09       20.59      4.03 o 
  -4   3   8        5.92        2.68      1.99 o 
  -3   3   8        4.68        5.83      2.48 o 
  -2   3   8        0.59        1.59      1.95 o 
  -1   3   8       28.32       42.55      4.37 o 
   0   3   8       66.71       60.84      4.09 o 
   1   3   8       23.05       32.33      3.59 o 
   2   3   8        0.03        0.00      1.82 o 
   3   3   8       35.18       30.43      3.51 o 
   4   3   8       16.24       12.27      2.88 o 
  -7   4   8        0.15        1.96      2.69 o 
  -6   4   8        3.07        3.89      2.32 o 
  -5   4   8        1.26        0.00      1.95 o 
  -4   4   8       20.40       17.38      2.79 o 
  -3   4   8        1.04        5.22      2.41 o 
  -2   4   8        0.17        1.75      2.15 o 
  -1   4   8        1.60        3.36      2.34 o 
   0   4   8        0.50        0.00      2.08 o 
   1   4   8       23.86       21.32      3.30 o 
   2   4   8        0.00        0.39      1.86 o 
   3   4   8       57.08       49.65      4.15 o 
  -5   5   8        4.33        1.20      2.16 o 
  -4   5   8        0.16        1.70      2.63 o 
  -3   5   8        3.43        3.31      3.48 o 
  -2   5   8        3.17        3.47      2.34 o 
  -1   5   8        3.67        5.58      2.63 o 
   0   5   8       27.83       26.40      3.66 o 
  -5   1   9        3.95        9.78      7.73 o 
  -4   1   9       12.16        5.94      3.52 o 
  -3   1   9        1.51        1.66      2.43 o 
  -2   1   9        0.86        7.86      2.87 o 
  -1   1   9       17.98       27.43      6.22 o 
   0   1   9       10.31       12.61      6.46 o 
  -4   2   9        1.43        2.74      2.64 o 
  -3   2   9        0.98        1.10      2.23 o 
  -2   2   9        0.18        0.00      2.55 o 
  -1   2   9        0.03        0.00      2.15 o 
                                                 
